# Supplementary material for: ﻿Branchiostegussanae, a new species of deepwater tilefish (Eupercaria, Branchiostegidae) from the South China Sea
Source: Zookeys. 2025 Feb 11;1227:129–42. doi: 10.3897/zookeys.1227.130512 (PMC11836621; doi:10.3897/zookeys.1227.130512)
Supplement: XML Treatment for Branchiostegus sanae [file zookeys.1227.130512-treatment1.xml]

<!DOCTYPE tp:taxon-treatment
  PUBLIC "-//TaxonX//DTD Taxonomic Treatment Publishing DTD v0 20100105//EN" "tax-treatment-NSO.dtd">
<tp:taxon-treatment xmlns:tp="http://www.plazi.org/taxpub"><tp:treatment-meta><kwd-group><label>Taxon classification</label><kwd>
              <named-content content-type="kingdom">Animalia</named-content>
            </kwd><kwd>
              <named-content content-type="order">Perciformes</named-content>
            </kwd><kwd>
              <named-content content-type="family">Malacanthidae</named-content>
            </kwd></kwd-group><mixed-citation publication-type="journal"><person-group><name><surname>Huang</surname><given-names>Haochen</given-names></name><name><surname>Chen</surname><given-names>Jingxuan</given-names></name><name><surname>Ke</surname><given-names>Zhixin</given-names></name><name><surname>Zhang</surname><given-names>Chi</given-names></name></person-group><article-title>﻿<italic><tp:taxon-name><tp:taxon-name-part taxon-name-part-type="genus" reg="Branchiostegus">Branchiostegus</tp:taxon-name-part><tp:taxon-name-part taxon-name-part-type="species" reg="sanae">sanae</tp:taxon-name-part></tp:taxon-name></italic>, a new species of deepwater tilefish (<tp:taxon-name><tp:taxon-name-part taxon-name-part-type="order">Eupercaria</tp:taxon-name-part></tp:taxon-name>, <tp:taxon-name><tp:taxon-name-part taxon-name-part-type="family">Branchiostegidae</tp:taxon-name-part></tp:taxon-name>) from the South China Sea</article-title><source>Zookeys</source><day>11</day><month>02</month><year>2025</year><volume>1227</volume><fpage>129</fpage><lpage>142</lpage><pub-id pub-id-type="doi">10.3897/zookeys.1227.130512</pub-id></mixed-citation></tp:treatment-meta><tp:nomenclature><label>﻿</label><tp:taxon-name>
            <object-id xmlns:xlink="http://www.w3.org/1999/xlink" content-type="arpha" xlink:type="simple">314D703E-FACE-5DA7-9EBC-6D66F1377C08</object-id>
            <tp:taxon-name-part taxon-name-part-type="genus" reg="Branchiostegus">Branchiostegus</tp:taxon-name-part>
            <tp:taxon-name-part taxon-name-part-type="species" reg="sanae">sanae</tp:taxon-name-part>
            <object-id xmlns:xlink="http://www.w3.org/1999/xlink" content-type="zoobank" xlink:type="simple">https://zoobank.org/43D9907B-2D9E-482F-A533-68039CE1662D</object-id>
          </tp:taxon-name><tp:taxon-status xmlns:xlink="http://www.w3.org/1999/xlink" xlink:type="simple">sp. nov.</tp:taxon-status></tp:nomenclature><tp:treatment-sec sec-type="type material" id="SECID0EXKAE"><title>Type materials.</title><p><bold><italic>Holotype</italic>.</bold> • MBM 287909, 350.1 mm SL, male, <named-content xmlns:xlink="http://www.w3.org/1999/xlink" content-type="dwc:verbatimCoordinates" xlink:type="simple"><named-content content-type="geo-json" specific-use="{&#34;type&#34;:&#34;Point&#34;,&#34;coordinates&#34;:[110.500000,17.800000]}" id="NCID0EFLAE" xlink:type="simple">17.8°N, 110.5°E</named-content></named-content>, northern South China Sea, China, 13 March 2023, purchased by Chi Zhang, in <named-content xmlns:xlink="http://www.w3.org/1999/xlink" content-type="dwc:institutional_code" xlink:title="Marine Biological Museum, Institute of Oceanology, Chinese Academy of Sciences" xlink:href="http://grbio.org/institution/institute-oceanology-chinese-academy-scineces" xlink:type="simple">IOCAS</named-content> (Fig. <xref ref-type="fig" rid="F1">1</xref>).</p><fig id="F1" position="float" orientation="portrait"><object-id xmlns:xlink="http://www.w3.org/1999/xlink" content-type="doi" xlink:type="simple">10.3897/zookeys.1227.130512.figure1</object-id><object-id xmlns:xlink="http://www.w3.org/1999/xlink" content-type="arpha" xlink:type="simple">CFF192B5-12EF-5B21-B7E5-00646AE99CC6</object-id><label>Figure 1.</label><caption><p><italic><tp:taxon-name><tp:taxon-name-part taxon-name-part-type="genus" reg="Branchiostegus">Branchiostegus</tp:taxon-name-part><tp:taxon-name-part taxon-name-part-type="species" reg="sanae">sanae</tp:taxon-name-part></tp:taxon-name></italic> sp. nov. <bold>A</bold> fresh specimen <bold>B</bold> fixed by 75% alcohol, MBM 287909, holotype, male, 350.1 mm SL, South China Sea, China.</p></caption><graphic xmlns:xlink="http://www.w3.org/1999/xlink" xlink:href="zookeys-1227-129_article-130512__-g001.jpg" position="float" orientation="portrait" xlink:type="simple" id="oo_1247871.jpg"><uri content-type="original_file" xlink:type="simple">https://binary.pensoft.net/fig/1247871</uri></graphic></fig><p><bold><italic>Paratypes</italic>.</bold> • <named-content xmlns:xlink="http://www.w3.org/1999/xlink" content-type="dwc:institutional_code" xlink:title="Institute of Zoology, Chinese Academy of Sciences" xlink:href="http://grbio.org/institution/institute-zoology-chinese-academy-sciences" xlink:type="simple">IOZ</named-content> 233304, 313.5 mm SL, sex uncertain, <named-content xmlns:xlink="http://www.w3.org/1999/xlink" content-type="dwc:verbatimCoordinates" xlink:type="simple"><named-content content-type="geo-json" specific-use="{&#34;type&#34;:&#34;Point&#34;,&#34;coordinates&#34;:[110.500000,17.800000]}" id="NCID0E5MAE" xlink:type="simple">17.8°N, 110.5°E</named-content></named-content>, northern South China Sea, China, 13 March 2023, purchased by Chi Zhang, in <named-content xmlns:xlink="http://www.w3.org/1999/xlink" content-type="dwc:institutional_code" xlink:title="Institute of Zoology, Chinese Academy of Sciences" xlink:href="http://grbio.org/institution/institute-zoology-chinese-academy-sciences" xlink:type="simple">IOZ</named-content>; • SCSMBC 031014, 263.9 mm SL, sex uncertain, <named-content xmlns:xlink="http://www.w3.org/1999/xlink" content-type="dwc:verbatimCoordinates" xlink:type="simple"><named-content content-type="geo-json" specific-use="{&#34;type&#34;:&#34;Point&#34;,&#34;coordinates&#34;:[110.500000,17.800000]}" id="NCID0ELNAE" xlink:type="simple">17.8°N, 110.5°E</named-content></named-content>, northern South China Sea, China, 13 March 2023, purchased by Chi Zhang, in <named-content xmlns:xlink="http://www.w3.org/1999/xlink" content-type="dwc:institutional_code" xlink:title="Marine Biodiversity Collection of South China Sea, South China Sea Institute of Oceanology, Chinese Academy of Sciences" xlink:href="http://grbio.org/institution/institute-oceanology-chinese-academy-scineces" xlink:type="simple">SCSIO</named-content>; • <abbrev xmlns:xlink="http://www.w3.org/1999/xlink" content-type="institution" xlink:title="Shanghai Natural History Museum" id="ABBRID0EVNAE" xlink:type="simple">SNHM</abbrev>–Hfi 13217, 295.3 mm SL, sex uncertain, <named-content xmlns:xlink="http://www.w3.org/1999/xlink" content-type="dwc:verbatimCoordinates" xlink:type="simple"><named-content content-type="geo-json" specific-use="{&#34;type&#34;:&#34;Point&#34;,&#34;coordinates&#34;:[110.500000,17.800000]}" id="NCID0E4NAE" xlink:type="simple">17.8°N, 110.5°E</named-content></named-content>, northern South China Sea, China, 13 March 2023, purchased by Chi Zhang, in <abbrev xmlns:xlink="http://www.w3.org/1999/xlink" content-type="institution" xlink:title="Shanghai Natural History Museum" id="ABBRID0ECOAE" xlink:type="simple">SNHM</abbrev>; • ZJUz 00077, 304.0 mm SL, sex uncertain, <named-content xmlns:xlink="http://www.w3.org/1999/xlink" content-type="dwc:verbatimCoordinates" xlink:type="simple"><named-content content-type="geo-json" specific-use="{&#34;type&#34;:&#34;Point&#34;,&#34;coordinates&#34;:[110.500000,17.800000]}" id="NCID0EKOAE" xlink:type="simple">17.8°N, 110.5°E</named-content></named-content>, northern South China Sea, China, 13 March 2023, purchased by Chi Zhang, in <named-content xmlns:xlink="http://www.w3.org/1999/xlink" content-type="dwc:institutional_code" xlink:title="Zoological Specimens Room, Zhejiang University" xlink:href="http://grbio.org/institution/zhejiang-university" xlink:type="simple">ZJU</named-content>.</p></tp:treatment-sec><tp:treatment-sec sec-type="diagnosis" id="SECID0EUOAE"><title>Diagnosis.</title><p>The species can be distinguished from its congeners in having the following combination of characteristics: a unique white-red bar between the orbit and upper jaw; distal end of upper jaw vertical reaching or exceeding midpoint of orbit; yellow predorsal ridge with dark rim; dorsal fin membrane translucent greyish, with spines darker; dorsal fin spines grey and soft rays yellow; about 16 dark vertical stripes on each side; longest dorsal fin soft ray long, 20.6–22.7% in SL; no black spots on base of scales; and caudal fin nearly truncated, upper part pale orange mixed with yellow stripes, and lower part dark grey with inconspicuous yellow blotch near base.</p></tp:treatment-sec><tp:treatment-sec sec-type="description" id="SECID0EZOAE"><title>Description.</title><p>Morphometric measurements and counts are summarized in Table <xref ref-type="table" rid="T2">2</xref>. Body moderately elongate and compressed. Body depth (<abbrev xmlns:xlink="http://www.w3.org/1999/xlink" xlink:title="Body depth" id="ABBRID0EDPAE" xlink:type="simple">BD</abbrev>) is almost equal to or slightly shorter than head depth. Predorsal ridge (stronger in large individuals) extending vertically near center of eye. Mouth terminal, oblique; distal end of upper jaw vertical reaching or exceeding midpoint of orbit. Head moderately enlarged; anterior profile straight. Eyes very close dorsolaterally to forehead contour. Orbit diameter large (25.3–34.9% in <abbrev xmlns:xlink="http://www.w3.org/1999/xlink" xlink:title="head length" id="ABBRID0EHPAE" xlink:type="simple">HL</abbrev>), subequal to or longer than suborbital depth. Anterior nostrils tubular, with a cutaneous tongue-shaped flap on its posterior rim and located closer to the snout than anterior margin of orbit while posterior nostril oval-like without fleshy flap and located about mid-point between snout and anterior margin of the orbit. Both jaws with 3 or 4 rows of irregular canine-like teeth, with 17–20 of these canines enlarged and primarily distributed in central front and near sides. An irregular villiform teeth band on upper jaw. No teeth on palatine, vomer, or tongue. Posterior margin of preopercle serrated; a few serrations extend to ventral margin, rest of ventral margin smooth.</p><table-wrap id="T2" position="float" orientation="portrait"><label>Table 2.</label><caption><p>Measurements and counts of <italic><tp:taxon-name><tp:taxon-name-part taxon-name-part-type="genus" reg="Branchiostegus">Branchiostegus</tp:taxon-name-part><tp:taxon-name-part taxon-name-part-type="species" reg="sanae">sanae</tp:taxon-name-part></tp:taxon-name></italic> sp. nov.</p></caption><table id="TID0E6FBG" rules="all"><tbody><tr><th rowspan="1" colspan="1"/><th rowspan="1" colspan="1">Holotype</th><th rowspan="1" colspan="1">Paratypes</th></tr><tr><td rowspan="1" colspan="1">Total length (mm)</td><td rowspan="1" colspan="1">416</td><td rowspan="1" colspan="1">325–368</td></tr><tr><td rowspan="1" colspan="1">Standard length (mm)</td><td rowspan="1" colspan="1">350</td><td rowspan="1" colspan="1">264–304</td></tr><tr><td rowspan="1" colspan="3">Measurements (as % in SL)</td></tr><tr><td rowspan="1" colspan="1">Body depth</td><td rowspan="1" colspan="1">27.5</td><td rowspan="1" colspan="1">24.8–30.2</td></tr><tr><td rowspan="1" colspan="1">Body width</td><td rowspan="1" colspan="1">12.7</td><td rowspan="1" colspan="1">11.5–14.6</td></tr><tr><td rowspan="1" colspan="1">Head length</td><td rowspan="1" colspan="1">28.3</td><td rowspan="1" colspan="1">29.9–30.9</td></tr><tr><td rowspan="1" colspan="1">Head depth</td><td rowspan="1" colspan="1">27.2</td><td rowspan="1" colspan="1">24.4–26.5</td></tr><tr><td rowspan="1" colspan="1">Snout length</td><td rowspan="1" colspan="1">8.3</td><td rowspan="1" colspan="1">8.0–8.2</td></tr><tr><td rowspan="1" colspan="1">Predorsal length</td><td rowspan="1" colspan="1">31.5</td><td rowspan="1" colspan="1">30.6–31.1</td></tr><tr><td rowspan="1" colspan="1">Upper jaw length</td><td rowspan="1" colspan="1">11.4</td><td rowspan="1" colspan="1">11.4–13.2</td></tr><tr><td rowspan="1" colspan="1">Opercular length</td><td rowspan="1" colspan="1">10.0</td><td rowspan="1" colspan="1">8.1–8.4</td></tr><tr><td rowspan="1" colspan="1">Suborbital distance</td><td rowspan="1" colspan="1">8.9</td><td rowspan="1" colspan="1">7.0–9.1</td></tr><tr><td rowspan="1" colspan="1">Orbit diameter</td><td rowspan="1" colspan="1">8.1</td><td rowspan="1" colspan="1">7.8–10.4</td></tr><tr><td rowspan="1" colspan="1">Interorbital width</td><td rowspan="1" colspan="1">8.6</td><td rowspan="1" colspan="1">8.0–9.5</td></tr><tr><td rowspan="1" colspan="1">Dorsal-fin base length</td><td rowspan="1" colspan="1">56.3</td><td rowspan="1" colspan="1">52.0–57.3</td></tr><tr><td rowspan="1" colspan="1">Anal-fin base length</td><td rowspan="1" colspan="1">30.0</td><td rowspan="1" colspan="1">30.3–30.5</td></tr><tr><td rowspan="1" colspan="1">1<sup>st</sup> dorsal-fin spine length</td><td rowspan="1" colspan="1">6.1</td><td rowspan="1" colspan="1">4.9–8.4</td></tr><tr><td rowspan="1" colspan="1">2<sup>nd</sup> dorsal-fin spine length</td><td rowspan="1" colspan="1">9.7</td><td rowspan="1" colspan="1">8.8–11.5</td></tr><tr><td rowspan="1" colspan="1">Longest dorsal-fin spine length</td><td rowspan="1" colspan="1">10.8</td><td rowspan="1" colspan="1">9.9–12.4</td></tr><tr><td rowspan="1" colspan="1">1<sup>st</sup> dorsal-fin soft ray length</td><td rowspan="1" colspan="1">12.8</td><td rowspan="1" colspan="1">13.0–13.4</td></tr><tr><td rowspan="1" colspan="1">Longest dorsal-fin soft ray length</td><td rowspan="1" colspan="1">20.6</td><td rowspan="1" colspan="1">20.7–22.7</td></tr><tr><td rowspan="1" colspan="1">1<sup>st</sup> anal-fin spine length</td><td rowspan="1" colspan="1">4.0</td><td rowspan="1" colspan="1">2.3–3.5</td></tr><tr><td rowspan="1" colspan="1">2<sup>nd</sup> anal-fin spine length</td><td rowspan="1" colspan="1">6.6</td><td rowspan="1" colspan="1">5.9–6.5</td></tr><tr><td rowspan="1" colspan="1">1<sup>st</sup> anal-fin soft ray length</td><td rowspan="1" colspan="1">10.7</td><td rowspan="1" colspan="1">9.7–10.2</td></tr><tr><td rowspan="1" colspan="1">Longest anal-fin soft ray length</td><td rowspan="1" colspan="1">15.7</td><td rowspan="1" colspan="1">14.5–15.6</td></tr><tr><td rowspan="1" colspan="1">Pelvic-fin spine length</td><td rowspan="1" colspan="1">11.7</td><td rowspan="1" colspan="1">11.5–13.5</td></tr><tr><td rowspan="1" colspan="1">1<sup>st</sup> pelvic-fin soft ray length</td><td rowspan="1" colspan="1">14.4</td><td rowspan="1" colspan="1">13.2–15.3</td></tr><tr><td rowspan="1" colspan="1">2<sup>nd</sup> pelvic-fin soft ray length</td><td rowspan="1" colspan="1">15.0</td><td rowspan="1" colspan="1">13.6–15.2</td></tr><tr><td rowspan="1" colspan="1">3<sup>rd</sup> pelvic-fin soft ray length</td><td rowspan="1" colspan="1">12.1</td><td rowspan="1" colspan="1">12.2–12.3</td></tr><tr><td rowspan="1" colspan="1">7<sup>th</sup> pectoral-fin length</td><td rowspan="1" colspan="1">24.2</td><td rowspan="1" colspan="1">22.5–26.5</td></tr><tr><td rowspan="1" colspan="1">8<sup>th</sup> pectoral-fin length</td><td rowspan="1" colspan="1">16.8</td><td rowspan="1" colspan="1">16.9–18.3</td></tr><tr><td rowspan="1" colspan="1">Caudal peduncle length</td><td rowspan="1" colspan="1">15.4</td><td rowspan="1" colspan="1">11.5–15.8</td></tr><tr><td rowspan="1" colspan="1">Caudal peduncle depth</td><td rowspan="1" colspan="1">10.3</td><td rowspan="1" colspan="1">10.5–11.0</td></tr><tr><td rowspan="1" colspan="1">Longest gill raker length</td><td rowspan="1" colspan="1">1.9</td><td rowspan="1" colspan="1">2.2</td></tr><tr><td rowspan="1" colspan="1">Length of snout to pectoral-fin origin</td><td rowspan="1" colspan="1">29.2</td><td rowspan="1" colspan="1">29.6–30.5</td></tr><tr><td rowspan="1" colspan="1">Length of snout to pelvic-fin origin</td><td rowspan="1" colspan="1">30.0</td><td rowspan="1" colspan="1">28.5–29.9</td></tr><tr><td rowspan="1" colspan="1">Length of snout to anal-fin origin</td><td rowspan="1" colspan="1">58.6</td><td rowspan="1" colspan="1">58.0–63.0</td></tr><tr><td rowspan="1" colspan="1">Largest cheek scale diameter</td><td rowspan="1" colspan="1">1.7</td><td rowspan="1" colspan="1">1.6–2.1</td></tr><tr><td rowspan="1" colspan="1">Predorsal ridge length</td><td rowspan="1" colspan="1">17.8</td><td rowspan="1" colspan="1">19.1–20.0</td></tr><tr><td rowspan="1" colspan="1">Predorsal ridge width</td><td rowspan="1" colspan="1">1.9</td><td rowspan="1" colspan="1">0.6–1.7</td></tr><tr><td rowspan="1" colspan="1">Counts</td><td rowspan="1" colspan="1"/><td rowspan="1" colspan="1"/></tr><tr><td rowspan="1" colspan="1">Cheek scale rows</td><td rowspan="1" colspan="1">9</td><td rowspan="1" colspan="1">8–12</td></tr><tr><td rowspan="1" colspan="1">Pored lateral-line scales</td><td rowspan="1" colspan="1">47+1</td><td rowspan="1" colspan="1">44–49+1–3</td></tr><tr><td rowspan="1" colspan="1">Longitudinal scale rows</td><td rowspan="1" colspan="1">76</td><td rowspan="1" colspan="1">68–89</td></tr><tr><td rowspan="1" colspan="1">Scales above lateral line</td><td rowspan="1" colspan="1">7</td><td rowspan="1" colspan="1">6–7</td></tr><tr><td rowspan="1" colspan="1">Scales below lateral line</td><td rowspan="1" colspan="1">22</td><td rowspan="1" colspan="1">20–22</td></tr><tr><td rowspan="1" colspan="1">Gill rakers on 1<sup>st</sup> arch</td><td rowspan="1" colspan="1">7+14</td><td rowspan="1" colspan="1">7–8+14</td></tr><tr><td rowspan="1" colspan="1">Dorsal-fin rays</td><td rowspan="1" colspan="1">VII, 15</td><td rowspan="1" colspan="1">VII, 15</td></tr><tr><td rowspan="1" colspan="1">Pectoral-fin rays</td><td rowspan="1" colspan="1">20</td><td rowspan="1" colspan="1">18–20</td></tr><tr><td rowspan="1" colspan="1">Pelvic-fin rays</td><td rowspan="1" colspan="1">I, 5</td><td rowspan="1" colspan="1">I, 5</td></tr><tr><td rowspan="1" colspan="1">Anal-fin rays</td><td rowspan="1" colspan="1">II, 12</td><td rowspan="1" colspan="1">II, 12</td></tr><tr><td rowspan="1" colspan="1">Caudal-fin rays</td><td rowspan="1" colspan="1">2+15+2</td><td rowspan="1" colspan="1">2+15+2</td></tr></tbody></table></table-wrap><p>Cheeks, opercle, nape, and body scaled. Scales on cheek, opercle and near breast cycloid and ctenoid remain parts; 6 or 7 diagonal scale rows on cheek; scales enlarged at second, third, and fourth rows; diameter of largest cheek scales 4.7–5.0 in orbit diameter (<abbrev xmlns:xlink="http://www.w3.org/1999/xlink" xlink:title="orbit diameter" id="ABBRID0EWBAG" xlink:type="simple">OD</abbrev>). Dorsal-fin origin above pectoral-fin base; first spine shortest, length 1.0–1.9 in <abbrev xmlns:xlink="http://www.w3.org/1999/xlink" xlink:title="orbit diameter" id="ABBRID0E1BAG" xlink:type="simple">OD</abbrev>; length of 2<sup>nd</sup> to 7<sup>th</sup> spines almost equal, longer than 1<sup>st</sup>. First dorsal soft ray shortest, length 1.2–1.7 in <abbrev xmlns:xlink="http://www.w3.org/1999/xlink" xlink:title="orbit diameter" id="ABBRID0EECAG" xlink:type="simple">OD</abbrev>, 13<sup>th</sup> dorsal-fin soft ray longest 0.4–0.5 in <abbrev xmlns:xlink="http://www.w3.org/1999/xlink" xlink:title="orbit diameter" id="ABBRID0EKCAG" xlink:type="simple">OD</abbrev>, 15<sup>th</sup> dorsal-fin soft ray shortest; lengths of soft rays length gradually increase from the 1<sup>st</sup> to 13<sup>th</sup>, rapid decreases in 13<sup>th</sup> to 15<sup>th</sup> soft rays; dorsal-fin soft rays longer than all spines and peduncle depth except 15<sup>th</sup> soft ray, only 13<sup>th</sup> soft ray reaching caudal-fin base. Pectoral fin lanceolate, its base located just posterior to preopercle margin, reaching to anal-fin origin; 1<sup>st</sup> to 7<sup>th</sup> soft rays lengthening; 7<sup>th</sup> soft ray longest, 1.1–1.4 in head length (<abbrev xmlns:xlink="http://www.w3.org/1999/xlink" xlink:title="head length" id="ABBRID0ECDAG" xlink:type="simple">HL</abbrev>); 8<sup>th</sup> soft ray discontinuously shortening, 1.6–1.8 in <abbrev xmlns:xlink="http://www.w3.org/1999/xlink" xlink:title="head length" id="ABBRID0EIDAG" xlink:type="simple">HL</abbrev>; under 8<sup>th</sup> soft ray, pectoral-fin soft rays evenly shortening. Pelvic-fin triangular, short, extending to midpoint of its origin to anus; pelvic-fin spine 0.7–0.9 in <abbrev xmlns:xlink="http://www.w3.org/1999/xlink" xlink:title="orbit diameter" id="ABBRID0EODAG" xlink:type="simple">OD</abbrev>; 2<sup>nd</sup> soft ray longest, 0.6–0.7 in <abbrev xmlns:xlink="http://www.w3.org/1999/xlink" xlink:title="orbit diameter" id="ABBRID0EUDAG" xlink:type="simple">OD</abbrev>. Caudal peduncle depth 2.2–2.9 in <abbrev xmlns:xlink="http://www.w3.org/1999/xlink" xlink:title="Body depth" id="ABBRID0EYDAG" xlink:type="simple">BD</abbrev>, shorter than its length. Caudal fin almost truncate but slightly emarginate.</p><p>When fresh, head and body are plum-colored, with ventral side lighter and dorsal aspect darker. Distinctive red vertical stripe present beneath eye, closely followed by a white band anteriorly. Snout Indian red; cheek region lighter colored. Upper part of operculum rosy brown. Plum vertical stripes taper from dorsal to ventral sides. Base of dorsal-fin spines bear gold spots, with spines and interstitial membranes dark grey. Soft rays of dorsal fin gold, yet their bases grey. Base of pectoral fins with slightly darker dark-red blotches covered by pectoral fins, and fin rays grey. Base of caudal fin paler orange, with upper 2/5 tinged with yellow and lower 3/5 dark grey. Pelvic and anal fins milky white, but distal ends of 12<sup>th</sup>, 13<sup>th</sup>, and 14<sup>th</sup> anal-fin soft rays grey-black.</p></tp:treatment-sec><tp:treatment-sec sec-type="distribution" id="SECID0EEEAG"><title>Distribution and habitat.</title><p>The fishing area was at approximately the coordinates <named-content xmlns:xlink="http://www.w3.org/1999/xlink" content-type="dwc:verbatimCoordinates" xlink:type="simple"><named-content content-type="geo-json" specific-use="{&#34;type&#34;:&#34;Point&#34;,&#34;coordinates&#34;:[110.500000,17.800000]}" id="NCID0ENEAG" xlink:type="simple">17.8°N, 110.5°E</named-content></named-content> in the South China Sea, on the northern slope between Lingshui, Hainan Island and Xisha Islands, at a depth of about 150–300 m (Fig. <xref ref-type="fig" rid="F2">2</xref>).</p><fig id="F2" position="float" orientation="portrait"><object-id xmlns:xlink="http://www.w3.org/1999/xlink" content-type="doi" xlink:type="simple">10.3897/zookeys.1227.130512.figure2</object-id><object-id xmlns:xlink="http://www.w3.org/1999/xlink" content-type="arpha" xlink:type="simple">56828275-3B16-5EF9-9BCC-C86111A00E71</object-id><label>Figure 2.</label><caption><p>The collection location of <italic><tp:taxon-name><tp:taxon-name-part taxon-name-part-type="genus" reg="Branchiostegus">Branchiostegus</tp:taxon-name-part><tp:taxon-name-part taxon-name-part-type="species" reg="sanae">sanae</tp:taxon-name-part></tp:taxon-name></italic> sp. nov.</p></caption><graphic xmlns:xlink="http://www.w3.org/1999/xlink" xlink:href="zookeys-1227-129_article-130512__-g002.jpg" position="float" orientation="portrait" xlink:type="simple" id="oo_1247872.jpg"><uri content-type="original_file" xlink:type="simple">https://binary.pensoft.net/fig/1247872</uri></graphic></fig></tp:treatment-sec><tp:treatment-sec sec-type="etymology" id="SECID0EOFAG"><title>Etymology.</title><p>The name <italic>sanae</italic> refers to the heroine’s name, San in Hayao Miyazaki’s film <italic>Princess Mononoke</italic>, who has similar red under-eye stripes to this species and symbolizes the ideas and appeals of harmonious coexistence between man and nature that we want to share (<xref ref-type="bibr" rid="B16">Miyazaki 1997</xref>).</p></tp:treatment-sec><tp:treatment-sec sec-type="Common name" id="SECID0EEGAG"><title>Common name.</title><p>Both the Chinese and English common names of this species are derived from the title of the film and align with the common name used by Chinese fishermen, “鬼马头鱼” (Ghost horsehead fish), due to the unusual cheek patterns of this species.</p><sec sec-type="﻿Phylogenetic analysis" id="SECID0EJGAG"><title>﻿Phylogenetic analysis</title><p>Here we present the most comprehensive molecular phylogeny of <italic><tp:taxon-name><tp:taxon-name-part taxon-name-part-type="genus" reg="Branchiostegus">Branchiostegus</tp:taxon-name-part></tp:taxon-name></italic> to date, which includes 10 of the 18 known species and the new species, <italic><tp:taxon-name><tp:taxon-name-part taxon-name-part-type="genus" reg="Branchiostegus">B.</tp:taxon-name-part><tp:taxon-name-part taxon-name-part-type="species" reg="sanae">sanae</tp:taxon-name-part></tp:taxon-name></italic> sp. nov. (Fig. <xref ref-type="fig" rid="F3">3</xref>) The approximately-maximum-likelihood phylogenetic tree has bootstraps value exceeding 0.731 at every node in the backbone of the tree. The tree indicates that all <italic><tp:taxon-name><tp:taxon-name-part taxon-name-part-type="genus" reg="Branchiostegus">B.</tp:taxon-name-part><tp:taxon-name-part taxon-name-part-type="species" reg="sanae">sanae</tp:taxon-name-part></tp:taxon-name></italic> specimens we collected in this study form a monophyletic clade sister to all species but <italic><tp:taxon-name><tp:taxon-name-part taxon-name-part-type="genus" reg="Branchiostegus">B.</tp:taxon-name-part><tp:taxon-name-part taxon-name-part-type="species" reg="saitoi">saitoi</tp:taxon-name-part></tp:taxon-name></italic> and <italic><tp:taxon-name><tp:taxon-name-part taxon-name-part-type="genus" reg="Branchiostegus">B.</tp:taxon-name-part><tp:taxon-name-part taxon-name-part-type="species" reg="doliatus">doliatus</tp:taxon-name-part></tp:taxon-name></italic>. The southwestern Indian Ocean species <italic><tp:taxon-name><tp:taxon-name-part taxon-name-part-type="genus" reg="Branchiostegus">B.</tp:taxon-name-part><tp:taxon-name-part taxon-name-part-type="species" reg="doliatus">doliatus</tp:taxon-name-part></tp:taxon-name></italic> appears to be a clade sister to all other species of <italic><tp:taxon-name><tp:taxon-name-part taxon-name-part-type="genus" reg="Branchiostegus">Branchiostegus</tp:taxon-name-part></tp:taxon-name></italic> included in our analysis. The rest of the analyzed species occur in the western Pacific Ocean, which is the center of distribution of the genus. COI-based molecular species delimitation methods also indicate that <italic><tp:taxon-name><tp:taxon-name-part taxon-name-part-type="genus" reg="Branchiostegus">B.</tp:taxon-name-part><tp:taxon-name-part taxon-name-part-type="species" reg="sanae">sanae</tp:taxon-name-part></tp:taxon-name></italic> is a genetically distinct species (see Suppl. material <xref ref-type="supplementary-material" rid="S2">2</xref>).</p><fig id="F3" position="float" orientation="portrait"><object-id xmlns:xlink="http://www.w3.org/1999/xlink" content-type="doi" xlink:type="simple">10.3897/zookeys.1227.130512.figure3</object-id><object-id xmlns:xlink="http://www.w3.org/1999/xlink" content-type="arpha" xlink:type="simple">186E8C05-DEFB-5AB9-8B6E-0FDEF23EE68C</object-id><label>Figure 3.</label><caption><p>The approximately-maximum-likelihood phylogenetic tree of 10 species of the genus <italic><tp:taxon-name><tp:taxon-name-part taxon-name-part-type="genus" reg="Branchiostegus">Branchiostegus</tp:taxon-name-part></tp:taxon-name></italic> and two outgroup species. The tree was constructed using concatenated sequences of <italic>Cytb</italic>, <italic>COI</italic>, and <italic>12S</italic> genes, totaling 1034 nucleotides. Only bootstrap values below 0.95 are displayed on the tree.</p></caption><graphic xmlns:xlink="http://www.w3.org/1999/xlink" xlink:href="zookeys-1227-129_article-130512__-g003.jpg" position="float" orientation="portrait" xlink:type="simple" id="oo_1247873.jpg"><uri content-type="original_file" xlink:type="simple">https://binary.pensoft.net/fig/1247873</uri></graphic></fig></sec></tp:treatment-sec><tp:treatment-sec><!--Section generated to contain objects referenced in tp:taxon-treatment.--><supplementary-material xmlns:xlink="http://www.w3.org/1999/xlink" id="S2" position="float" orientation="portrait" xlink:type="simple"><object-id content-type="doi" xlink:type="simple">10.3897/zookeys.1227.130512.suppl2</object-id><object-id content-type="arpha" xlink:type="simple">F9B9563D-8910-53D6-82FD-3FF4112D2B1E</object-id><label>Supplementary material 2</label><caption><p>COI based genetic distance matrix</p></caption><statement content-type="dataType"><label>Data type</label><p>csv</p></statement><statement content-type="notes"><label>Explanation note</label><p>A COI based genetic distance matrix of eight species in genus <italic><tp:taxon-name><tp:taxon-name-part taxon-name-part-type="genus" reg="Branchiostegus">Branchiostegus</tp:taxon-name-part></tp:taxon-name></italic> including <italic><tp:taxon-name><tp:taxon-name-part taxon-name-part-type="genus" reg="Branchiostegus">B.</tp:taxon-name-part><tp:taxon-name-part taxon-name-part-type="species" reg="sanae">sanae</tp:taxon-name-part></tp:taxon-name></italic> sp. nov.</p></statement><media xlink:href="zookeys-1227-129_article-130512__-s002.csv" mimetype="text" mime-subtype="csv" position="float" orientation="portrait" xlink:type="simple" id="oo_1247876.csv"><uri content-type="original_file" xlink:type="simple">https://binary.pensoft.net/file/1247876</uri></media><permissions><license xlink:type="simple"><license-p>This dataset is made available under the Open Database License (http://opendatacommons.org/licenses/odbl/1.0/). The Open Database License (ODbL) is a license agreement intended to allow users to freely share, modify, and use this Dataset while maintaining this same freedom for others, provided that the original source and author(s) are credited.</license-p></license></permissions><attrib specific-use="authors">Author: Jingxuan Chen</attrib></supplementary-material></tp:treatment-sec><ref-list><ref id="B16"><mixed-citation xmlns:xlink="http://www.w3.org/1999/xlink" xlink:type="simple"><person-group><name name-style="western"><surname>Miyazaki</surname><given-names>H [Director]</given-names></name></person-group> (<year>1997</year>) Princess Mononoke [Film]. Studio Ghibli.</mixed-citation></ref></ref-list></tp:taxon-treatment>
