# Supplementary material for: ﻿Branchiostegussanae, a new species of deepwater tilefish (Eupercaria, Branchiostegidae) from the South China Sea
Source: Zookeys. 2025 Feb 11;1227:129–42. doi: 10.3897/zookeys.1227.130512 (PMC11836621; doi:10.3897/zookeys.1227.130512)
Supplement: Supplementary material 1 — Sequences used for phylogenetic analysis [file zookeys-1227-129_article-130512__-s001.xlsx]

## Sheet: final
Scientific name	Taxon type	Gene name	Sequence accession number	Sequence source
Branchiostegus albus	Ingroups	Cytochrome b	AB561149.1	NCBI published
Branchiostegus albus	Ingroups	Cytochrome b	AB849273.1	NCBI published
Branchiostegus albus	Ingroups	Cytochrome b	EU821593.1	NCBI published
Branchiostegus albus	Ingroups	Cytochrome c oxidase subunit I	KP266796.1	NCBI published
Branchiostegus albus	Ingroups	Cytochrome c oxidase subunit I	KY371236.1	NCBI published
Branchiostegus albus	Ingroups	Cytochrome c oxidase subunit I	KY371238.1	NCBI published
Branchiostegus argentatus	Ingroups	12S	PP836287	Sequenced in this study (submitted to NCBI)
Branchiostegus argentatus	Ingroups	Cytochrome c oxidase subunit I	PP830002	Sequenced in this study (submitted to NCBI)
Branchiostegus argentatus	Ingroups	Cytochrome b	PP888230	Sequenced in this study (submitted to NCBI)
Branchiostegus argentatus	Ingroups	12S	PP836288	Sequenced in this study (submitted to NCBI)
Branchiostegus argentatus	Ingroups	Cytochrome c oxidase subunit I	PP830004	Sequenced in this study (submitted to NCBI)
Branchiostegus argentatus	Ingroups	12S	PP836286	Sequenced in this study (submitted to NCBI)
Branchiostegus argentatus	Ingroups	Cytochrome c oxidase subunit I	PP830003	Sequenced in this study (submitted to NCBI)
Branchiostegus argentatus	Ingroups	Cytochrome b	PP888231	Sequenced in this study (submitted to NCBI)
Branchiostegus auratus	Ingroups	Cytochrome b	AB561156.1	NCBI published
Branchiostegus auratus	Ingroups	Cytochrome c oxidase subunit I	AB561160.1	NCBI published
Branchiostegus auratus	Ingroups	Cytochrome b	AB794142.1	NCBI published
Branchiostegus auratus	Ingroups	12S	AB972236.1	NCBI published
Branchiostegus auratus	Ingroups	Cytochrome b	EU821585.1	NCBI published
Branchiostegus auratus	Ingroups	Cytochrome c oxidase subunit I	KP266837.1	NCBI published
Branchiostegus auratus	Ingroups	Cytochrome c oxidase subunit I	KU943702.1	NCBI published
Branchiostegus auratus	Ingroups	12S	NC_084370.1	NCBI published
Branchiostegus auratus	Ingroups	12S	OR699055.1	NCBI published
Branchiostegus auratus	Ingroups	12S	PP836289	Sequenced in this study (submitted to NCBI)
Branchiostegus auratus	Ingroups	Cytochrome c oxidase subunit I	PP830005	Sequenced in this study (submitted to NCBI)
Branchiostegus auratus	Ingroups	Cytochrome b	PP888232	Sequenced in this study (submitted to NCBI)
Branchiostegus biendong	Ingroups	12S	PP836302	Sequenced in this study (submitted to NCBI)
Branchiostegus biendong	Ingroups	Cytochrome c oxidase subunit I	PP831179	Sequenced in this study (submitted to NCBI)
Branchiostegus biendong	Ingroups	Cytochrome b	PP888233	Sequenced in this study (submitted to NCBI)
Branchiostegus biendong	Ingroups	12S	PP836303	Sequenced in this study (submitted to NCBI)
Branchiostegus biendong	Ingroups	Cytochrome c oxidase subunit I	PP831178	Sequenced in this study (submitted to NCBI)
Branchiostegus biendong	Ingroups	Cytochrome b	PP888234	Sequenced in this study (submitted to NCBI)
Branchiostegus biendong	Ingroups	12S	PP836304	Sequenced in this study (submitted to NCBI)
Branchiostegus biendong	Ingroups	Cytochrome c oxidase subunit I	PP831181	Sequenced in this study (submitted to NCBI)
Branchiostegus biendong	Ingroups	Cytochrome b	PP888235	Sequenced in this study (submitted to NCBI)
Branchiostegus doliatus	Ingroups	Cytochrome c oxidase subunit I	GU804908.1	NCBI published
Branchiostegus doliatus	Ingroups	Cytochrome c oxidase subunit I	GU804928.1	NCBI published
Branchiostegus doliatus	Ingroups	Cytochrome c oxidase subunit I	JF492983.1	NCBI published
Branchiostegus japonicus	Ingroups	12S	PP836292	Sequenced in this study (submitted to NCBI)
Branchiostegus japonicus	Ingroups	Cytochrome c oxidase subunit I	PP831180	Sequenced in this study (submitted to NCBI)
Branchiostegus japonicus	Ingroups	Cytochrome b	PP888236	Sequenced in this study (submitted to NCBI)
Branchiostegus japonicus	Ingroups	12S	PP836291	Sequenced in this study (submitted to NCBI)
Branchiostegus japonicus	Ingroups	Cytochrome c oxidase subunit I	PP831182	Sequenced in this study (submitted to NCBI)
Branchiostegus japonicus	Ingroups	Cytochrome b	PP888237	Sequenced in this study (submitted to NCBI)
Branchiostegus japonicus	Ingroups	12S	PP836290	Sequenced in this study (submitted to NCBI)
Branchiostegus japonicus	Ingroups	Cytochrome c oxidase subunit I	PP830007	Sequenced in this study (submitted to NCBI)
Branchiostegus japonicus	Ingroups	Cytochrome b	PP888238	Sequenced in this study (submitted to NCBI)
Branchiostegus okinawaensis	Ingroups	12S	LC474188.1	NCBI published
Branchiostegus okinawaensis	Ingroups	12S	LC499263.1	NCBI published
Branchiostegus saitoi	Ingroups	Cytochrome c oxidase subunit I	OQ387570.1	NCBI published
Branchiostegus sanae sp. nov.	Ingroups	12S	PP836307	Sequenced in this study (submitted to NCBI)
Branchiostegus sanae sp. nov.	Ingroups	Cytochrome c oxidase subunit I	PP831183	Sequenced in this study (submitted to NCBI)
Branchiostegus sanae sp. nov.	Ingroups	Cytochrome b	PP888239	Sequenced in this study (submitted to NCBI)
Branchiostegus sanae sp. nov.	Ingroups	12S	PP836305	Sequenced in this study (submitted to NCBI)
Branchiostegus sanae sp. nov.	Ingroups	Cytochrome c oxidase subunit I	PP831184	Sequenced in this study (submitted to NCBI)
Branchiostegus sanae sp. nov.	Ingroups	Cytochrome b	PP888240	Sequenced in this study (submitted to NCBI)
Branchiostegus sanae sp. nov.	Ingroups	12S	PP836306	Sequenced in this study (submitted to NCBI)
Branchiostegus sanae sp. nov.	Ingroups	Cytochrome c oxidase subunit I	PP831185	Sequenced in this study (submitted to NCBI)
Branchiostegus sanae sp. nov.	Ingroups	12S	PP836308	Sequenced in this study (submitted to NCBI)
Branchiostegus sanae sp. nov.	Ingroups	Cytochrome c oxidase subunit I	PP831186	Sequenced in this study (submitted to NCBI)
Branchiostegus sanae sp. nov.	Ingroups	Cytochrome b	PP888241	Sequenced in this study (submitted to NCBI)
Branchiostegus sawakinensis	Ingroups	Cytochrome c oxidase subunit I	HQ564469.1	NCBI published
Branchiostegus sawakinensis	Ingroups	Cytochrome c oxidase subunit I	JN311766.1	NCBI published
Branchiostegus wardi	Ingroups	Cytochrome b	EU821588.1	NCBI published
Branchiostegus wardi	Ingroups	Cytochrome b	EU821589.1	NCBI published
Caulolatilus cyanops	Outgroups	Cytochrome c oxidase subunit I	MG837914.1	NCBI published
Caulolatilus cyanops	Outgroups	Cytochrome b	NC_083163.1	NCBI published
Caulolatilus cyanops	Outgroups	12S	NC_083163.1	NCBI published
Caulolatilus microps	Outgroups	Cytochrome c oxidase subunit I	MT455628.1	NCBI published
Caulolatilus microps	Outgroups	Cytochrome b	OP056920.1	NCBI published
Caulolatilus microps	Outgroups	12S	OR380652.1	NCBI published
