# Supplementary material for: ﻿Branchiostegussanae, a new species of deepwater tilefish (Eupercaria, Branchiostegidae) from the South China Sea
Source: Zookeys. 2025 Feb 11;1227:129–42. doi: 10.3897/zookeys.1227.130512 (PMC11836621; doi:10.3897/zookeys.1227.130512)
Supplement: Supplementary material 2 — COI based genetic distance matrix [file zookeys-1227-129_article-130512__-s002.csv]

	Branchiostegus albus	Branchiostegus sawakinensi	Branchiostegus argentatus	Branchiostegus auratus	Branchiostegus biendong	Branchiostegus sanae sp. nov.	Branchiostegus saitoi	Branchiostegus doliatus
Branchiostegus albus		0.022	0.066	0.068	0.068	0.088	0.106	0.127
Branchiostegus sawakinensi	0.022		0.07	0.072	0.077	0.088	0.108	0.129
Branchiostegus argentatus	0.066	0.07		0.053	0.04	0.079	0.111	0.138
Branchiostegus auratus	0.068	0.072	0.053		0.036	0.086	0.1	0.12
Branchiostegus biendong	0.068	0.077	0.04	0.036		0.081	0.097	0.121
Branchiostegus sanae sp. nov.	0.088	0.088	0.079	0.086	0.081		0.093	0.122
Branchiostegus saitoi	0.106	0.108	0.111	0.1	0.097	0.093		0.12
Branchiostegus doliatus	0.127	0.129	0.138	0.12	0.121	0.122	0.12
